# Supplementary material for: Endothelial progeria induces adipose tissue senescence and impairs insulin sensitivity through senescence associated secretory phenotype
Source: Nat Commun. 2020 Jan 24;11:481. doi: 10.1038/s41467-020-14387-w (PMC6981212; doi:10.1038/s41467-020-14387-w)
Supplement: Supplementary file 4 — Source Data [file 41467_2020_14387_MOESM4_ESM.xlsx]

## Sheet: Fig.1b
p16			p19			p21
control	Young-CM	Aged-CM	control	Young-CM	Aged-CM	control	Young-CM	Aged-CM
1.16	1.83	1.79	0.81	0.95	3.12	1.75	1.92	2.19
0.78	1.27	2.22	1.1	0.82	1.82	0.54	2.31	3.41
1.11	1.02	1.95	0.68	1.28	7.78	1.03	0.01	7.26
1.06	0.88	5.24	1.67	0.85	1.22	1.04	3.1	1.28
1.07	1.01	3.48	1.03	0.82	1.24	1.2	1.2	1.57
0.55	0.75	6.77	0.75	0.0001	1.83	1.02	0.78	1.73
1.62			1.01	2.13		0.84	0.97	1.2
			1.28			0.99	1.06

## Sheet: Fig.1c
IL-1a			IL-1b			IL-6			IL-8			CCL2
control	Young-CM	Aged-CM	control	Young-CM	Aged-CM	control	Young-CM	Aged-CM	control	Young-CM	Aged-CM	control	Young-CM	Aged-CM
1.09	0.97	0.78	0.56	2.01	14.22	1.21	0.91	1.13	2	0.49	3.56	0.72	0.94	3.53
0.8	0.8	1.84	2.87	7.36	4.79	0.74	0.43	0.81	0.96	0.29	1.92	0.95	0.61	0.79
1.16	0.66	3.07	1.97	2.04	1.56	0.8	0.9	1.01	1.23	1.73	3.36	1.45	0.77	1.16
0.99	0.24	2.31	0.32		2.87	0.76	0.33	1.08	0.43	1.79	2.19	1.01	0.44	0.74

## Sheet: Fig.1e
p-IRb/t-IRb			p-Akt/t-Akt
control	Young-CM	Aged-CM	control	Young-CM	Aged-CM
0.84	0.92	0.51	1.3	0.48	0.19
1.13	1.08	1.05	0.7	0.88	0.15
0.87	1.23	1.79	0.85	0.59	0.13

## Sheet: Fig.1f
IRS-1			IRS-2
control	Young-CM	Aged-CM	control	Young-CM	Aged-CM
0.96	0.84	0.15	0.95	1.4	1.2
1.06	0.58	0.18	0.75	0.63	1.45
0.94	0.73	0.3	1.25	0.88	0.88

## Sheet: Fig.2c
p16			p19			p21
control	GFP-CM	TERF2DN-CM	control	GFP-CM	TERF2DN-CM	control	GFP-CM	TERF2DN-CM
1.36	2.73	6.92	1.09	1.13	6.82	0.31	0.91	4.2
0.96	3.39	3.32	0.68	1.84	8.11	1.67	2.2	2.81
1.29	0.9	3.86	1.02	0.83	1.3	1.04	1.73	4.89
0.71	0.96	2.48	0.93	0.84	1.28	0.93	1.26	2.89
1.47	0.82	3.63	1.15	0.61	1.4	1.28	1.87	4.23
0.75	0.83	2.35	0.92	0.71	1.37	0.81	2.09	3.2

## Sheet: Fig.3c
p16						p19						p21
vehicle		bNMN		NAC		vehicle		bNMN		NAC		vehicle		bNMN		NAC
GFP-CM	TERF2DN-CM	GFP-CM	TERF2DN-CM	GFP-CM	TERF2DN-CM	GFP-CM	TERF2DN-CM	GFP-CM	TERF2DN-CM	GFP-CM	TERF2DN-CM	GFP-CM	TERF2DN-CM	GFP-CM	TERF2DN-CM	GFP-CM	TERF2DN-CM
1.16	2.87	1.16	0.52	1.01	0.27	1.08	2.89	1.61	0.52	1.24	0.5	1.16	5.17	0.31	1.06	0.66	0.19
0.88	1.79	0.88	0.63	0.7	0.46	0.85	1.95	1.27	0.5	0.85	0.9	0.61	2.53	0.34	1.77	0.46	0.44
0.96	1.38	1.41	0.95	1.31	0.79	0.91	1.72	1.11	1.29	0.66	1.01	1.4	3.43	0.82	3.01	0.86	0.49
1.03	2.22	0.82	0.85	3.25	0.54	1.2	2.11	1.1	1.45	1.01	0.99	1.02	3.56	0.98	2.14	1.16	0.47

## Sheet: Fig.4a
WAT												Lungs
p16				p19				p21				p16				p19				p21
EC		non-EC		EC		non-EC		EC		non-EC		EC		non-EC		EC		non-EC		EC		non-EC
WT	Tg	WT	Tg	WT	Tg	WT	Tg	WT	Tg	WT	Tg	WT	Tg	WT	Tg	WT	Tg	WT	Tg	WT	Tg	WT	Tg
0.57	2.41	0.41	0.34	2.68	14.52	0.65	0.62	1.36	7.84	1.35	0.52	1.18	17.03	0.44	1.72	1.75	6.19	0.68	1.77	1.55	4.44	1.06	0.74
1.45	2.5	0.51	0.67	1.06	14.72	1.97	1.6	1.2	5.06	1.52	3.39	1.06	7.21	0.57	1.21	1.37	3.25	0.6	1.34	1.36	3.29	0.81	1.64
0.45	4.59	2.27	0.02	0.6	22.01	1.1	1.21	1.58	1.16	0.29	1.48	1.93	7.21	1.42	2.41	1.96	3.05	1.73	2.08	1.4	3.14	1.49	1.38
1.79	2.3	2.03	1.17	0.14	5.94	2.22	1.44	0.68	1.11	3.1	4.29	0.63	16.11	1.35	0.84	0.61	6.68	1.27	0.38	0.45	4.38	0.83	0.21
0.72	2.36	1.42	4.29	0.97	4.86	0.47	0.36	0.43	3.63	1.77	0.05	0.81	4.47	0.96	1.26	0.68	1.88	0.79	0.91	1.31	1.29	0.73	0.27
		0.75		4.29	13.55	0.69	1.88	1.32	4.53	0.31	2.04	0.83		1.3	1.34	0.52		1.31	1.72	0.58		1.3	0.43

## Sheet: Fig.4b
IL-1a				IL-1b				IL-6
EC		non-EC		EC		non-EC		EC		non-EC
WT	Tg	WT	Tg	WT	Tg	WT	Tg	WT	Tg	WT	Tg
1	27.67	0.45	0.21	1.72	20.39	0.68	0.33	1.01	9.19	0.8	0.73
1.21	23.92	0.27	0.3	1.82	20.25	1.39	0.01	0.93	6.87	0.59	0.27
0.5	4.08	1.22	0.01	2.16	2.53	0.63	0.4	0.8	2.62	2.71	1.73
2.46	57.68	2.17	3.76	0.23	6.15	1.27	0.01	0.96	12.38	1.44	0.01
0.22	7.31	1.04	4.11	2.75	3.29	0.84	2.99	0.3	3.18	0.72	1.48
3.07	29.24	0.27	8.88	1.33	23.26	0.39	3.94	1.91		1.31	2.48

## Sheet: Fig.4c
SA-b-Gal-positive cells (%)
EC		non-EC
WT	Tg	WT	Tg
4.21	26.34	1.46	0.99
6.82	18.37	0.43	1.94
4.38	17.36	1.18	1.85
3.72	23.23	1.45	0.71
3.65	29.57	1.12	0.45

## Sheet: Fig.4d
SA-b-Gal-positive cells (%)
EC		non-EC
7W mice	70W mice	7W mice	70W mice
3.45	45.59	2.13	27.31
4.76	35.79	0.91	31.36
7.84	32.74	1.27	22.28
8.11	34.29	0.56	31.79
4.44	32.43	1.19	34.84
4.62		1.52	28.03

[truncated: 25 more sheets: Fig.5b, Fig.5c, Fig.5e, Fig.5g, Fig.6b, Fig.6c, Fig.6d, Fig.7c-left, Fig.7c-right, Fig.7e-top, Fig.7e-bottom, Fig.8b, Fig.9a, Fig.9b, Fig.9c, Fig.9d, Fig.9e, Fig.9f, Fig.1d, Fig.1f-WB …]
